# Supplementary material for: Enhancing Ferroptosis in Lung Adenocarcinoma Cells via the Synergistic Action of Nonthermal Biocompatible Plasma and a Bioactive Phenolic Compound
Source: Biomolecules. 2025 May 9;15(5):691. doi: 10.3390/biom15050691 (PMC12108647; doi:10.3390/biom15050691)
Supplement: Supplementary file 1 [file biomolecules-15-00691-s001.zip]

Archive with 2 entries (2 files):
- biomolecules-3583984-File S1.Western Blotting Figures.pdf
- biomolecules-3583984-supplementary.pdf
